# Supplementary material for: The Effectiveness of Methylene Blue in Adult Shock: A Systematic Review, Meta-Analysis, and Trial Sequential Analysis of Randomized Controlled Trials
Source: J Clin Med. 2026 Jun 10;15(12):4481. doi: 10.3390/jcm15124481 (PMC13302755; doi:10.3390/jcm15124481)
Supplement: Supplementary file 1 [file jcm-15-04481-s001.zip]

Archive with 1 entries (1 files):
- jcm-4216869-supplementary.pdf
